# Supplementary material for: Undescribed Phyllocladane-Type Diterpenoids from Callicarpa giraldii Hesse ex Rehd. and Their Anti-Neuroinflammatory Activity
Source: Molecules. 2025 Mar 31;30(7):1553. doi: 10.3390/molecules30071553 (PMC11990348; doi:10.3390/molecules30071553)
Supplement: Supplementary file 1 [file molecules-30-01553-s001.zip]

Archive with 1 entries (1 files):
- molecules-3516771-supplementary.pdf
